# Supplementary material for: Usage of Children’s Makeup and Body Products in the United States and Implications for Childhood Environmental Exposures
Source: Int J Environ Res Public Health. 2023 Jan 24;20(3):2114. doi: 10.3390/ijerph20032114 (PMC9915933; doi:10.3390/ijerph20032114)
Supplement: Supplementary file 1 [file ijerph-20-02114-s001.zip]

Archive with 1 entries (1 files):
- ijerph-2161775-supplementary.pdf
